# Supplementary material for: The myocardium utilizes a platelet-derived growth factor receptor alpha (Pdgfra)–phosphoinositide 3-kinase (PI3K) signaling cascade to steer toward the midline during zebrafish heart tube formation
Source: eLife. 2023 Nov 3;12:e85930. doi: 10.7554/eLife.85930 (PMC10651176; doi:10.7554/eLife.85930)
Supplement: Figure 1—source data 2. [file elife-85930-fig1-data2.zip]

Archive with 44 entries (39 files):
- Figure 1 - source data 2 /
- __MACOSX/._Figure 1 - source data 2 
- Figure 1 - source data 2 /.DS_Store
- __MACOSX/Figure 1 - source data 2 /._.DS_Store
- Figure 1 - source data 2 /Figure 1H representative blots - raw/
- __MACOSX/Figure 1 - source data 2 /._Figure 1H representative blots - raw
- Figure 1 - source data 2 /Blots used for Figure 1H graph- raw/
- __MACOSX/Figure 1 - source data 2 /._Blots used for Figure 1H graph- raw
- Figure 1 - source data 2 /Figure 1H representative blots- labelled/
- __MACOSX/Figure 1 - source data 2 /._Figure 1H representative blots- labelled
- Figure 1 - source data 2 /Blots used for Figure 1H graph- labelled/
- __MACOSX/Figure 1 - source data 2 /._Blots used for Figure 1H graph- labelled
- Figure 1 - source data 2 /Figure 1H representative blots - raw/Akt.jpg
- __MACOSX/Figure 1 - source data 2 /Figure 1H representative blots - raw/._Akt.jpg
- Figure 1 - source data 2 /Figure 1H representative blots - raw/pAkt.jpg
- __MACOSX/Figure 1 - source data 2 /Figure 1H representative blots - raw/._pAkt.jpg
- Figure 1 - source data 2 /Blots used for Figure 1H graph- raw/pAkt_2nd replicate.jpg
- __MACOSX/Figure 1 - source data 2 /Blots used for Figure 1H graph- raw/._pAkt_2nd replicate.jpg
- Figure 1 - source data 2 /Blots used for Figure 1H graph- raw/Akt_2nd replicate.jpg
- __MACOSX/Figure 1 - source data 2 /Blots used for Figure 1H graph- raw/._Akt_2nd replicate.jpg
- Figure 1 - source data 2 /Blots used for Figure 1H graph- raw/Akt_3rd replicate.jpg
- __MACOSX/Figure 1 - source data 2 /Blots used for Figure 1H graph- raw/._Akt_3rd replicate.jpg
- Figure 1 - source data 2 /Blots used for Figure 1H graph- raw/Akt_1st replicate.jpg
- __MACOSX/Figure 1 - source data 2 /Blots used for Figure 1H graph- raw/._Akt_1st replicate.jpg
- Figure 1 - source data 2 /Blots used for Figure 1H graph- raw/pAkt_3rd replicate.jpg
- __MACOSX/Figure 1 - source data 2 /Blots used for Figure 1H graph- raw/._pAkt_3rd replicate.jpg
- Figure 1 - source data 2 /Blots used for Figure 1H graph- raw/pAkt_1st replicate.jpg
- __MACOSX/Figure 1 - source data 2 /Blots used for Figure 1H graph- raw/._pAkt_1st replicate.jpg
- Figure 1 - source data 2 /Figure 1H representative blots- labelled/Akt.jpg
- __MACOSX/Figure 1 - source data 2 /Figure 1H representative blots- labelled/._Akt.jpg
- Figure 1 - source data 2 /Figure 1H representative blots- labelled/pAkt.jpg
- __MACOSX/Figure 1 - source data 2 /Figure 1H representative blots- labelled/._pAkt.jpg
- Figure 1 - source data 2 /Blots used for Figure 1H graph- labelled/pAkt_2nd replicate.jpg
- __MACOSX/Figure 1 - source data 2 /Blots used for Figure 1H graph- labelled/._pAkt_2nd replicate.jpg
- Figure 1 - source data 2 /Blots used for Figure 1H graph- labelled/Akt_2nd replicate.jpg
- __MACOSX/Figure 1 - source data 2 /Blots used for Figure 1H graph- labelled/._Akt_2nd replicate.jpg
- Figure 1 - source data 2 /Blots used for Figure 1H graph- labelled/Akt_3rd replicate.jpg
- __MACOSX/Figure 1 - source data 2 /Blots used for Figure 1H graph- labelled/._Akt_3rd replicate.jpg
- Figure 1 - source data 2 /Blots used for Figure 1H graph- labelled/Akt_1st replicate.jpg
- __MACOSX/Figure 1 - source data 2 /Blots used for Figure 1H graph- labelled/._Akt_1st replicate.jpg
- Figure 1 - source data 2 /Blots used for Figure 1H graph- labelled/pAkt_3rd replicate.jpg
- __MACOSX/Figure 1 - source data 2 /Blots used for Figure 1H graph- labelled/._pAkt_3rd replicate.jpg
- Figure 1 - source data 2 /Blots used for Figure 1H graph- labelled/pAkt_1st replicate.jpg
- __MACOSX/Figure 1 - source data 2 /Blots used for Figure 1H graph- labelled/._pAkt_1st replicate.jpg
