# Supplementary material for: The myocardium utilizes a platelet-derived growth factor receptor alpha (Pdgfra)–phosphoinositide 3-kinase (PI3K) signaling cascade to steer toward the midline during zebrafish heart tube formation
Source: eLife. 2023 Nov 3;12:e85930. doi: 10.7554/eLife.85930 (PMC10651176; doi:10.7554/eLife.85930)
Supplement: Figure 1—figure supplement 1—source data 2. [file elife-85930-fig1-figsupp1-data2.zip]

Archive with 130 entries (114 files):
- Figure 1 - Figure supplement 1- source data 2/
- __MACOSX/._Figure 1 - Figure supplement 1- source data 2
- Figure 1 - Figure supplement 1- source data 2/.DS_Store
- __MACOSX/Figure 1 - Figure supplement 1- source data 2/._.DS_Store
- Figure 1 - Figure supplement 1- source data 2/Figure 1 - Figure Supplement 1S/
- __MACOSX/Figure 1 - Figure supplement 1- source data 2/._Figure 1 - Figure Supplement 1S
- Figure 1 - Figure supplement 1- source data 2/Figure 1 - Figure Supplement 1R/
- __MACOSX/Figure 1 - Figure supplement 1- source data 2/._Figure 1 - Figure Supplement 1R
- Figure 1 - Figure supplement 1- source data 2/Figure 1 - Figure Supplement 1Q/
- __MACOSX/Figure 1 - Figure supplement 1- source data 2/._Figure 1 - Figure Supplement 1Q
- Figure 1 - Figure supplement 1- source data 2/Figure 1 - Figure Supplement 1S/Figure 1 - Figure Supplement 1S representative blots- labelled/
- __MACOSX/Figure 1 - Figure supplement 1- source data 2/Figure 1 - Figure Supplement 1S/._Figure 1 - Figure Supplement 1S representative blots- labelled
- Figure 1 - Figure supplement 1- source data 2/Figure 1 - Figure Supplement 1S/Blots used for Figure 1 - Figure Supplement 1S graph- labelled/
- __MACOSX/Figure 1 - Figure supplement 1- source data 2/Figure 1 - Figure Supplement 1S/._Blots used for Figure 1 - Figure Supplement 1S graph- labelled
- Figure 1 - Figure supplement 1- source data 2/Figure 1 - Figure Supplement 1S/Figure 1 - Figure Supplement 1S representative blots - raw/
- __MACOSX/Figure 1 - Figure supplement 1- source data 2/Figure 1 - Figure Supplement 1S/._Figure 1 - Figure Supplement 1S representative blots - raw
- Figure 1 - Figure supplement 1- source data 2/Figure 1 - Figure Supplement 1S/Blots used for Figure 1 - Figure Supplement 1S graph- raw/
- __MACOSX/Figure 1 - Figure supplement 1- source data 2/Figure 1 - Figure Supplement 1S/._Blots used for Figure 1 - Figure Supplement 1S graph- raw
- Figure 1 - Figure supplement 1- source data 2/Figure 1 - Figure Supplement 1R/Figure 1 - Figure Supplement 1R representative blots- labelled/
- __MACOSX/Figure 1 - Figure supplement 1- source data 2/Figure 1 - Figure Supplement 1R/._Figure 1 - Figure Supplement 1R representative blots- labelled
- Figure 1 - Figure supplement 1- source data 2/Figure 1 - Figure Supplement 1R/Blots used for Figure 1 - Figure Supplement 1R graph- raw/
- __MACOSX/Figure 1 - Figure supplement 1- source data 2/Figure 1 - Figure Supplement 1R/._Blots used for Figure 1 - Figure Supplement 1R graph- raw
- Figure 1 - Figure supplement 1- source data 2/Figure 1 - Figure Supplement 1R/Figure 1 - Figure Supplement 1R representative blots - raw/
- __MACOSX/Figure 1 - Figure supplement 1- source data 2/Figure 1 - Figure Supplement 1R/._Figure 1 - Figure Supplement 1R representative blots - raw
- Figure 1 - Figure supplement 1- source data 2/Figure 1 - Figure Supplement 1R/Blots used for Figure 1 - Figure Supplement 1R graph- labelled/
- __MACOSX/Figure 1 - Figure supplement 1- source data 2/Figure 1 - Figure Supplement 1R/._Blots used for Figure 1 - Figure Supplement 1R graph- labelled
- Figure 1 - Figure supplement 1- source data 2/Figure 1 - Figure Supplement 1Q/Blots used for Figure 1 - Figure Supplement 1Q graph- labelled/
- __MACOSX/Figure 1 - Figure supplement 1- source data 2/Figure 1 - Figure Supplement 1Q/._Blots used for Figure 1 - Figure Supplement 1Q graph- labelled
- Figure 1 - Figure supplement 1- source data 2/Figure 1 - Figure Supplement 1Q/Figure 1 - Figure Supplement 1Q representative blots - raw/
- __MACOSX/Figure 1 - Figure supplement 1- source data 2/Figure 1 - Figure Supplement 1Q/._Figure 1 - Figure Supplement 1Q representative blots - raw
- Figure 1 - Figure supplement 1- source data 2/Figure 1 - Figure Supplement 1Q/Blots used for Figure 1 - Figure Supplement 1Q graph- raw/
- __MACOSX/Figure 1 - Figure supplement 1- source data 2/Figure 1 - Figure Supplement 1Q/._Blots used for Figure 1 - Figure Supplement 1Q graph- raw
- Figure 1 - Figure supplement 1- source data 2/Figure 1 - Figure Supplement 1Q/Figure 1 - Figure Supplement 1Q representative blots- labelled/
- __MACOSX/Figure 1 - Figure supplement 1- source data 2/Figure 1 - Figure Supplement 1Q/._Figure 1 - Figure Supplement 1Q representative blots- labelled
- Figure 1 - Figure supplement 1- source data 2/Figure 1 - Figure Supplement 1S/Figure 1 - Figure Supplement 1S representative blots- labelled/dnPI3K_Akt_2nd replicate.tiff
- __MACOSX/Figure 1 - Figure supplement 1- source data 2/Figure 1 - Figure Supplement 1S/Figure 1 - Figure Supplement 1S representative blots- labelled/._dnPI3K_Akt_2nd replicate.tiff
- Figure 1 - Figure supplement 1- source data 2/Figure 1 - Figure Supplement 1S/Figure 1 - Figure Supplement 1S representative blots- labelled/dnPI3K_pAkt_2nd replicate_labelled.tiff
- __MACOSX/Figure 1 - Figure supplement 1- source data 2/Figure 1 - Figure Supplement 1S/Figure 1 - Figure Supplement 1S representative blots- labelled/._dnPI3K_pAkt_2nd replicate_labelled.tiff
- Figure 1 - Figure supplement 1- source data 2/Figure 1 - Figure Supplement 1S/Blots used for Figure 1 - Figure Supplement 1S graph- labelled/dnPI3K_Akt_3rd replicate_labelled.tiff
- __MACOSX/Figure 1 - Figure supplement 1- source data 2/Figure 1 - Figure Supplement 1S/Blots used for Figure 1 - Figure Supplement 1S graph- labelled/._dnPI3K_Akt_3rd replicate_labelled.tiff
- Figure 1 - Figure supplement 1- source data 2/Figure 1 - Figure Supplement 1S/Blots used for Figure 1 - Figure Supplement 1S graph- labelled/dnPI3K_pAkt_1st replicate_labelled.tiff
- __MACOSX/Figure 1 - Figure supplement 1- source data 2/Figure 1 - Figure Supplement 1S/Blots used for Figure 1 - Figure Supplement 1S graph- labelled/._dnPI3K_pAkt_1st replicate_labelled.tiff
- Figure 1 - Figure supplement 1- source data 2/Figure 1 - Figure Supplement 1S/Blots used for Figure 1 - Figure Supplement 1S graph- labelled/dnPI3K_Akt_2nd replicate.tiff
- __MACOSX/Figure 1 - Figure supplement 1- source data 2/Figure 1 - Figure Supplement 1S/Blots used for Figure 1 - Figure Supplement 1S graph- labelled/._dnPI3K_Akt_2nd replicate.tiff
- Figure 1 - Figure supplement 1- source data 2/Figure 1 - Figure Supplement 1S/Blots used for Figure 1 - Figure Supplement 1S graph- labelled/dnPI3K_pAkt_2nd replicate_labelled.tiff
- __MACOSX/Figure 1 - Figure supplement 1- source data 2/Figure 1 - Figure Supplement 1S/Blots used for Figure 1 - Figure Supplement 1S graph- labelled/._dnPI3K_pAkt_2nd replicate_labelled.tiff
- Figure 1 - Figure supplement 1- source data 2/Figure 1 - Figure Supplement 1S/Blots used for Figure 1 - Figure Supplement 1S graph- labelled/dnPI3K_Akt_1st replicate_labelled.tiff
- __MACOSX/Figure 1 - Figure supplement 1- source data 2/Figure 1 - Figure Supplement 1S/Blots used for Figure 1 - Figure Supplement 1S graph- labelled/._dnPI3K_Akt_1st replicate_labelled.tiff
- Figure 1 - Figure supplement 1- source data 2/Figure 1 - Figure Supplement 1S/Blots used for Figure 1 - Figure Supplement 1S graph- labelled/dnPI3K_pAkt_3rd replicate_labelled.tiff
- __MACOSX/Figure 1 - Figure supplement 1- source data 2/Figure 1 - Figure Supplement 1S/Blots used for Figure 1 - Figure Supplement 1S graph- labelled/._dnPI3K_pAkt_3rd replicate_labelled.tiff
- Figure 1 - Figure supplement 1- source data 2/Figure 1 - Figure Supplement 1S/Figure 1 - Figure Supplement 1S representative blots - raw/dnPI3K_pAkt_2nd replicate.tif
- __MACOSX/Figure 1 - Figure supplement 1- source data 2/Figure 1 - Figure Supplement 1S/Figure 1 - Figure Supplement 1S representative blots - raw/._dnPI3K_pAkt_2nd replicate.tif
- Figure 1 - Figure supplement 1- source data 2/Figure 1 - Figure Supplement 1S/Figure 1 - Figure Supplement 1S representative blots - raw/dnPI3K_Akt_2nd replicate.tif
- __MACOSX/Figure 1 - Figure supplement 1- source data 2/Figure 1 - Figure Supplement 1S/Figure 1 - Figure Supplement 1S representative blots - raw/._dnPI3K_Akt_2nd replicate.tif
- Figure 1 - Figure supplement 1- source data 2/Figure 1 - Figure Supplement 1S/Blots used for Figure 1 - Figure Supplement 1S graph- raw/dnPI3K_pAkt_2nd replicate.tif
- __MACOSX/Figure 1 - Figure supplement 1- source data 2/Figure 1 - Figure Supplement 1S/Blots used for Figure 1 - Figure Supplement 1S graph- raw/._dnPI3K_pAkt_2nd replicate.tif
- Figure 1 - Figure supplement 1- source data 2/Figure 1 - Figure Supplement 1S/Blots used for Figure 1 - Figure Supplement 1S graph- raw/dnPI3K_Akt_2nd replicate.tif
- __MACOSX/Figure 1 - Figure supplement 1- source data 2/Figure 1 - Figure Supplement 1S/Blots used for Figure 1 - Figure Supplement 1S graph- raw/._dnPI3K_Akt_2nd replicate.tif
- Figure 1 - Figure supplement 1- source data 2/Figure 1 - Figure Supplement 1S/Blots used for Figure 1 - Figure Supplement 1S graph- raw/dnPI3K_pAkt_3rd replicate.tif
- __MACOSX/Figure 1 - Figure supplement 1- source data 2/Figure 1 - Figure Supplement 1S/Blots used for Figure 1 - Figure Supplement 1S graph- raw/._dnPI3K_pAkt_3rd replicate.tif
- Figure 1 - Figure supplement 1- source data 2/Figure 1 - Figure Supplement 1S/Blots used for Figure 1 - Figure Supplement 1S graph- raw/dnPI3K_pAkt_1st replicate.tif
- __MACOSX/Figure 1 - Figure supplement 1- source data 2/Figure 1 - Figure Supplement 1S/Blots used for Figure 1 - Figure Supplement 1S graph- raw/._dnPI3K_pAkt_1st replicate.tif
- Figure 1 - Figure supplement 1- source data 2/Figure 1 - Figure Supplement 1S/Blots used for Figure 1 - Figure Supplement 1S graph- raw/dnPI3K_Akt_1st replicate.tif
- __MACOSX/Figure 1 - Figure supplement 1- source data 2/Figure 1 - Figure Supplement 1S/Blots used for Figure 1 - Figure Supplement 1S graph- raw/._dnPI3K_Akt_1st replicate.tif
- Figure 1 - Figure supplement 1- source data 2/Figure 1 - Figure Supplement 1S/Blots used for Figure 1 - Figure Supplement 1S graph- raw/dnPI3K_Akt_3rd replicate.tif
- __MACOSX/Figure 1 - Figure supplement 1- source data 2/Figure 1 - Figure Supplement 1S/Blots used for Figure 1 - Figure Supplement 1S graph- raw/._dnPI3K_Akt_3rd replicate.tif
- Figure 1 - Figure supplement 1- source data 2/Figure 1 - Figure Supplement 1R/Figure 1 - Figure Supplement 1R representative blots- labelled/Pic_pAkt_2nd replicate_labelled.tiff
- __MACOSX/Figure 1 - Figure supplement 1- source data 2/Figure 1 - Figure Supplement 1R/Figure 1 - Figure Supplement 1R representative blots- labelled/._Pic_pAkt_2nd replicate_labelled.tiff
- Figure 1 - Figure supplement 1- source data 2/Figure 1 - Figure Supplement 1R/Figure 1 - Figure Supplement 1R representative blots- labelled/Pic_Akt_2nd replicate_labelled.tif
- __MACOSX/Figure 1 - Figure supplement 1- source data 2/Figure 1 - Figure Supplement 1R/Figure 1 - Figure Supplement 1R representative blots- labelled/._Pic_Akt_2nd replicate_labelled.tif
- Figure 1 - Figure supplement 1- source data 2/Figure 1 - Figure Supplement 1R/Blots used for Figure 1 - Figure Supplement 1R graph- raw/Pic_pAkt_2nd replicate.tif
- __MACOSX/Figure 1 - Figure supplement 1- source data 2/Figure 1 - Figure Supplement 1R/Blots used for Figure 1 - Figure Supplement 1R graph- raw/._Pic_pAkt_2nd replicate.tif
- Figure 1 - Figure supplement 1- source data 2/Figure 1 - Figure Supplement 1R/Blots used for Figure 1 - Figure Supplement 1R graph- raw/Pic_Akt_3rd replicate.tif
- __MACOSX/Figure 1 - Figure supplement 1- source data 2/Figure 1 - Figure Supplement 1R/Blots used for Figure 1 - Figure Supplement 1R graph- raw/._Pic_Akt_3rd replicate.tif
- Figure 1 - Figure supplement 1- source data 2/Figure 1 - Figure Supplement 1R/Blots used for Figure 1 - Figure Supplement 1R graph- raw/Pic_Akt_1st replicate.tif
- __MACOSX/Figure 1 - Figure supplement 1- source data 2/Figure 1 - Figure Supplement 1R/Blots used for Figure 1 - Figure Supplement 1R graph- raw/._Pic_Akt_1st replicate.tif
- Figure 1 - Figure supplement 1- source data 2/Figure 1 - Figure Supplement 1R/Blots used for Figure 1 - Figure Supplement 1R graph- raw/Pic_Akt_2nd replicate.tif
- __MACOSX/Figure 1 - Figure supplement 1- source data 2/Figure 1 - Figure Supplement 1R/Blots used for Figure 1 - Figure Supplement 1R graph- raw/._Pic_Akt_2nd replicate.tif
- Figure 1 - Figure supplement 1- source data 2/Figure 1 - Figure Supplement 1R/Blots used for Figure 1 - Figure Supplement 1R graph- raw/Pic_pAkt_3rd replicate.tif
- __MACOSX/Figure 1 - Figure supplement 1- source data 2/Figure 1 - Figure Supplement 1R/Blots used for Figure 1 - Figure Supplement 1R graph- raw/._Pic_pAkt_3rd replicate.tif
- Figure 1 - Figure supplement 1- source data 2/Figure 1 - Figure Supplement 1R/Blots used for Figure 1 - Figure Supplement 1R graph- raw/Pic_pAkt_1st replicate.tif
- __MACOSX/Figure 1 - Figure supplement 1- source data 2/Figure 1 - Figure Supplement 1R/Blots used for Figure 1 - Figure Supplement 1R graph- raw/._Pic_pAkt_1st replicate.tif
- Figure 1 - Figure supplement 1- source data 2/Figure 1 - Figure Supplement 1R/Figure 1 - Figure Supplement 1R representative blots - raw/Pic_pAkt_2nd replicate.tif
- __MACOSX/Figure 1 - Figure supplement 1- source data 2/Figure 1 - Figure Supplement 1R/Figure 1 - Figure Supplement 1R representative blots - raw/._Pic_pAkt_2nd replicate.tif
- Figure 1 - Figure supplement 1- source data 2/Figure 1 - Figure Supplement 1R/Figure 1 - Figure Supplement 1R representative blots - raw/Pic_Akt_2nd replicate.tif
- __MACOSX/Figure 1 - Figure supplement 1- source data 2/Figure 1 - Figure Supplement 1R/Figure 1 - Figure Supplement 1R representative blots - raw/._Pic_Akt_2nd replicate.tif
- Figure 1 - Figure supplement 1- source data 2/Figure 1 - Figure Supplement 1R/Blots used for Figure 1 - Figure Supplement 1R graph- labelled/Pic_pAkt_1st replicate_labelled.tiff
- __MACOSX/Figure 1 - Figure supplement 1- source data 2/Figure 1 - Figure Supplement 1R/Blots used for Figure 1 - Figure Supplement 1R graph- labelled/._Pic_pAkt_1st replicate_labelled.tiff
- Figure 1 - Figure supplement 1- source data 2/Figure 1 - Figure Supplement 1R/Blots used for Figure 1 - Figure Supplement 1R graph- labelled/Pic_pAkt_2nd replicate_labelled.tiff
- __MACOSX/Figure 1 - Figure supplement 1- source data 2/Figure 1 - Figure Supplement 1R/Blots used for Figure 1 - Figure Supplement 1R graph- labelled/._Pic_pAkt_2nd replicate_labelled.tiff
- Figure 1 - Figure supplement 1- source data 2/Figure 1 - Figure Supplement 1R/Blots used for Figure 1 - Figure Supplement 1R graph- labelled/Pic_Akt_2nd replicate_labelled.tif
- __MACOSX/Figure 1 - Figure supplement 1- source data 2/Figure 1 - Figure Supplement 1R/Blots used for Figure 1 - Figure Supplement 1R graph- labelled/._Pic_Akt_2nd replicate_labelled.tif
- Figure 1 - Figure supplement 1- source data 2/Figure 1 - Figure Supplement 1R/Blots used for Figure 1 - Figure Supplement 1R graph- labelled/Pic_Akt_1st replicate_labelled.tiff
- __MACOSX/Figure 1 - Figure supplement 1- source data 2/Figure 1 - Figure Supplement 1R/Blots used for Figure 1 - Figure Supplement 1R graph- labelled/._Pic_Akt_1st replicate_labelled.tiff
- Figure 1 - Figure supplement 1- source data 2/Figure 1 - Figure Supplement 1R/Blots used for Figure 1 - Figure Supplement 1R graph- labelled/Pic_Akt_3rd replicate_labelled.tif
- __MACOSX/Figure 1 - Figure supplement 1- source data 2/Figure 1 - Figure Supplement 1R/Blots used for Figure 1 - Figure Supplement 1R graph- labelled/._Pic_Akt_3rd replicate_labelled.tif
- Figure 1 - Figure supplement 1- source data 2/Figure 1 - Figure Supplement 1R/Blots used for Figure 1 - Figure Supplement 1R graph- labelled/Pic_pAkt_3rd replicate_labelled.tif
- __MACOSX/Figure 1 - Figure supplement 1- source data 2/Figure 1 - Figure Supplement 1R/Blots used for Figure 1 - Figure Supplement 1R graph- labelled/._Pic_pAkt_3rd replicate_labelled.tif
- Figure 1 - Figure supplement 1- source data 2/Figure 1 - Figure Supplement 1Q/Blots used for Figure 1 - Figure Supplement 1Q graph- labelled/Dac_Akt_1st replicate_labelled.tiff
- __MACOSX/Figure 1 - Figure supplement 1- source data 2/Figure 1 - Figure Supplement 1Q/Blots used for Figure 1 - Figure Supplement 1Q graph- labelled/._Dac_Akt_1st replicate_labelled.tiff
- Figure 1 - Figure supplement 1- source data 2/Figure 1 - Figure Supplement 1Q/Blots used for Figure 1 - Figure Supplement 1Q graph- labelled/Dac_pAkt_1st replicate_labelled.tiff
- __MACOSX/Figure 1 - Figure supplement 1- source data 2/Figure 1 - Figure Supplement 1Q/Blots used for Figure 1 - Figure Supplement 1Q graph- labelled/._Dac_pAkt_1st replicate_labelled.tiff
- Figure 1 - Figure supplement 1- source data 2/Figure 1 - Figure Supplement 1Q/Blots used for Figure 1 - Figure Supplement 1Q graph- labelled/Dac_Akt_2nd replicate_labelled.tiff
- __MACOSX/Figure 1 - Figure supplement 1- source data 2/Figure 1 - Figure Supplement 1Q/Blots used for Figure 1 - Figure Supplement 1Q graph- labelled/._Dac_Akt_2nd replicate_labelled.tiff
- Figure 1 - Figure supplement 1- source data 2/Figure 1 - Figure Supplement 1Q/Blots used for Figure 1 - Figure Supplement 1Q graph- labelled/Dac_pAkt_2nd replicate_labelled.tiff
- __MACOSX/Figure 1 - Figure supplement 1- source data 2/Figure 1 - Figure Supplement 1Q/Blots used for Figure 1 - Figure Supplement 1Q graph- labelled/._Dac_pAkt_2nd replicate_labelled.tiff
- Figure 1 - Figure supplement 1- source data 2/Figure 1 - Figure Supplement 1Q/Blots used for Figure 1 - Figure Supplement 1Q graph- labelled/Dac_Akt_3rd replicate_labelled.tiff
- __MACOSX/Figure 1 - Figure supplement 1- source data 2/Figure 1 - Figure Supplement 1Q/Blots used for Figure 1 - Figure Supplement 1Q graph- labelled/._Dac_Akt_3rd replicate_labelled.tiff
- Figure 1 - Figure supplement 1- source data 2/Figure 1 - Figure Supplement 1Q/Blots used for Figure 1 - Figure Supplement 1Q graph- labelled/Dac_pAkt_3rd replicate_labelled.tiff
- __MACOSX/Figure 1 - Figure supplement 1- source data 2/Figure 1 - Figure Supplement 1Q/Blots used for Figure 1 - Figure Supplement 1Q graph- labelled/._Dac_pAkt_3rd replicate_labelled.tiff
- Figure 1 - Figure supplement 1- source data 2/Figure 1 - Figure Supplement 1Q/Figure 1 - Figure Supplement 1Q representative blots - raw/Dac_Akt_3rd replicate.tif
- __MACOSX/Figure 1 - Figure supplement 1- source data 2/Figure 1 - Figure Supplement 1Q/Figure 1 - Figure Supplement 1Q representative blots - raw/._Dac_Akt_3rd replicate.tif
- Figure 1 - Figure supplement 1- source data 2/Figure 1 - Figure Supplement 1Q/Figure 1 - Figure Supplement 1Q representative blots - raw/Dac_pAkt_3rd replicate.tif
- __MACOSX/Figure 1 - Figure supplement 1- source data 2/Figure 1 - Figure Supplement 1Q/Figure 1 - Figure Supplement 1Q representative blots - raw/._Dac_pAkt_3rd replicate.tif
- Figure 1 - Figure supplement 1- source data 2/Figure 1 - Figure Supplement 1Q/Blots used for Figure 1 - Figure Supplement 1Q graph- raw/Dac_Akt_1st replicate.tiff
- __MACOSX/Figure 1 - Figure supplement 1- source data 2/Figure 1 - Figure Supplement 1Q/Blots used for Figure 1 - Figure Supplement 1Q graph- raw/._Dac_Akt_1st replicate.tiff
- Figure 1 - Figure supplement 1- source data 2/Figure 1 - Figure Supplement 1Q/Blots used for Figure 1 - Figure Supplement 1Q graph- raw/Dac_Akt_2nd replicate.tiff
- __MACOSX/Figure 1 - Figure supplement 1- source data 2/Figure 1 - Figure Supplement 1Q/Blots used for Figure 1 - Figure Supplement 1Q graph- raw/._Dac_Akt_2nd replicate.tiff
- Figure 1 - Figure supplement 1- source data 2/Figure 1 - Figure Supplement 1Q/Blots used for Figure 1 - Figure Supplement 1Q graph- raw/Dac_pAkt_2nd replicate.tiff
- __MACOSX/Figure 1 - Figure supplement 1- source data 2/Figure 1 - Figure Supplement 1Q/Blots used for Figure 1 - Figure Supplement 1Q graph- raw/._Dac_pAkt_2nd replicate.tiff
- Figure 1 - Figure supplement 1- source data 2/Figure 1 - Figure Supplement 1Q/Blots used for Figure 1 - Figure Supplement 1Q graph- raw/Dac_Akt_3rd replicate.tif
- __MACOSX/Figure 1 - Figure supplement 1- source data 2/Figure 1 - Figure Supplement 1Q/Blots used for Figure 1 - Figure Supplement 1Q graph- raw/._Dac_Akt_3rd replicate.tif
- Figure 1 - Figure supplement 1- source data 2/Figure 1 - Figure Supplement 1Q/Blots used for Figure 1 - Figure Supplement 1Q graph- raw/Dac_pAkt_1st replicate.tif
- __MACOSX/Figure 1 - Figure supplement 1- source data 2/Figure 1 - Figure Supplement 1Q/Blots used for Figure 1 - Figure Supplement 1Q graph- raw/._Dac_pAkt_1st replicate.tif
- Figure 1 - Figure supplement 1- source data 2/Figure 1 - Figure Supplement 1Q/Blots used for Figure 1 - Figure Supplement 1Q graph- raw/Dac_pAkt_3rd replicate.tif
- __MACOSX/Figure 1 - Figure supplement 1- source data 2/Figure 1 - Figure Supplement 1Q/Blots used for Figure 1 - Figure Supplement 1Q graph- raw/._Dac_pAkt_3rd replicate.tif
- Figure 1 - Figure supplement 1- source data 2/Figure 1 - Figure Supplement 1Q/Figure 1 - Figure Supplement 1Q representative blots- labelled/Dac_Akt_3rd replicate_labelled.tiff
- __MACOSX/Figure 1 - Figure supplement 1- source data 2/Figure 1 - Figure Supplement 1Q/Figure 1 - Figure Supplement 1Q representative blots- labelled/._Dac_Akt_3rd replicate_labelled.tiff
- Figure 1 - Figure supplement 1- source data 2/Figure 1 - Figure Supplement 1Q/Figure 1 - Figure Supplement 1Q representative blots- labelled/Dac_pAkt_3rd replicate_labelled.tiff
- __MACOSX/Figure 1 - Figure supplement 1- source data 2/Figure 1 - Figure Supplement 1Q/Figure 1 - Figure Supplement 1Q representative blots- labelled/._Dac_pAkt_3rd replicate_labelled.tiff
