# Supplementary material for: The myocardium utilizes a platelet-derived growth factor receptor alpha (Pdgfra)–phosphoinositide 3-kinase (PI3K) signaling cascade to steer toward the midline during zebrafish heart tube formation
Source: eLife. 2023 Nov 3;12:e85930. doi: 10.7554/eLife.85930 (PMC10651176; doi:10.7554/eLife.85930)
Supplement: Figure 1—figure supplement 6—source data 2. [file elife-85930-fig1-figsupp6-data2.zip]

Archive with 42 entries (37 files):
- Figure 1 - Figure supplement 6- source data 2/
- __MACOSX/._Figure 1 - Figure supplement 6- source data 2
- Figure 1 - Figure supplement 6- source data 2/Blots used for Figure 1 - Figure Supplement 6H graph- raw/
- __MACOSX/Figure 1 - Figure supplement 6- source data 2/._Blots used for Figure 1 - Figure Supplement 6H graph- raw
- Figure 1 - Figure supplement 6- source data 2/Figure 1 - Figure Supplement 6H representative blots - raw/
- __MACOSX/Figure 1 - Figure supplement 6- source data 2/._Figure 1 - Figure Supplement 6H representative blots - raw
- Figure 1 - Figure supplement 6- source data 2/Blots used for Figure 1 - Figure Supplement 6H graph- labelled/
- __MACOSX/Figure 1 - Figure supplement 6- source data 2/._Blots used for Figure 1 - Figure Supplement 6H graph- labelled
- Figure 1 - Figure supplement 6- source data 2/Figure 1 - Figure Supplement 6H representative blots - labelled/
- __MACOSX/Figure 1 - Figure supplement 6- source data 2/._Figure 1 - Figure Supplement 6H representative blots - labelled
- Figure 1 - Figure supplement 6- source data 2/Blots used for Figure 1 - Figure Supplement 6H graph- raw/VOOH_Akt_1st replicate.tif
- __MACOSX/Figure 1 - Figure supplement 6- source data 2/Blots used for Figure 1 - Figure Supplement 6H graph- raw/._VOOH_Akt_1st replicate.tif
- Figure 1 - Figure supplement 6- source data 2/Blots used for Figure 1 - Figure Supplement 6H graph- raw/VOOH_Akt_3rd replicate.tif
- __MACOSX/Figure 1 - Figure supplement 6- source data 2/Blots used for Figure 1 - Figure Supplement 6H graph- raw/._VOOH_Akt_3rd replicate.tif
- Figure 1 - Figure supplement 6- source data 2/Blots used for Figure 1 - Figure Supplement 6H graph- raw/VOOH_pAkt_1st replicate.tif
- __MACOSX/Figure 1 - Figure supplement 6- source data 2/Blots used for Figure 1 - Figure Supplement 6H graph- raw/._VOOH_pAkt_1st replicate.tif
- Figure 1 - Figure supplement 6- source data 2/Blots used for Figure 1 - Figure Supplement 6H graph- raw/VOOH_pAkt_3rd replicate.tif
- __MACOSX/Figure 1 - Figure supplement 6- source data 2/Blots used for Figure 1 - Figure Supplement 6H graph- raw/._VOOH_pAkt_3rd replicate.tif
- Figure 1 - Figure supplement 6- source data 2/Blots used for Figure 1 - Figure Supplement 6H graph- raw/VOOH_Akt_2nd replicate.tif
- __MACOSX/Figure 1 - Figure supplement 6- source data 2/Blots used for Figure 1 - Figure Supplement 6H graph- raw/._VOOH_Akt_2nd replicate.tif
- Figure 1 - Figure supplement 6- source data 2/Blots used for Figure 1 - Figure Supplement 6H graph- raw/VOOH_pAkt_2nd replicate.tif
- __MACOSX/Figure 1 - Figure supplement 6- source data 2/Blots used for Figure 1 - Figure Supplement 6H graph- raw/._VOOH_pAkt_2nd replicate.tif
- Figure 1 - Figure supplement 6- source data 2/Figure 1 - Figure Supplement 6H representative blots - raw/VOOH_Akt_1st replicate.tif
- __MACOSX/Figure 1 - Figure supplement 6- source data 2/Figure 1 - Figure Supplement 6H representative blots - raw/._VOOH_Akt_1st replicate.tif
- Figure 1 - Figure supplement 6- source data 2/Figure 1 - Figure Supplement 6H representative blots - raw/VOOH_pAkt_1st replicate.tif
- __MACOSX/Figure 1 - Figure supplement 6- source data 2/Figure 1 - Figure Supplement 6H representative blots - raw/._VOOH_pAkt_1st replicate.tif
- Figure 1 - Figure supplement 6- source data 2/Blots used for Figure 1 - Figure Supplement 6H graph- labelled/VOOH_Akt_3rd replicate_labelled.tiff
- __MACOSX/Figure 1 - Figure supplement 6- source data 2/Blots used for Figure 1 - Figure Supplement 6H graph- labelled/._VOOH_Akt_3rd replicate_labelled.tiff
- Figure 1 - Figure supplement 6- source data 2/Blots used for Figure 1 - Figure Supplement 6H graph- labelled/VOOH_pAkt_3rd replicate_labelled.tiff
- __MACOSX/Figure 1 - Figure supplement 6- source data 2/Blots used for Figure 1 - Figure Supplement 6H graph- labelled/._VOOH_pAkt_3rd replicate_labelled.tiff
- Figure 1 - Figure supplement 6- source data 2/Blots used for Figure 1 - Figure Supplement 6H graph- labelled/VOOH_Akt_2nd replicate_labelled.tiff
- __MACOSX/Figure 1 - Figure supplement 6- source data 2/Blots used for Figure 1 - Figure Supplement 6H graph- labelled/._VOOH_Akt_2nd replicate_labelled.tiff
- Figure 1 - Figure supplement 6- source data 2/Blots used for Figure 1 - Figure Supplement 6H graph- labelled/VOOH_pAkt_2nd replicate_labelled.tiff
- __MACOSX/Figure 1 - Figure supplement 6- source data 2/Blots used for Figure 1 - Figure Supplement 6H graph- labelled/._VOOH_pAkt_2nd replicate_labelled.tiff
- Figure 1 - Figure supplement 6- source data 2/Blots used for Figure 1 - Figure Supplement 6H graph- labelled/VOOH_Akt_1st replicate_labelled.tiff
- __MACOSX/Figure 1 - Figure supplement 6- source data 2/Blots used for Figure 1 - Figure Supplement 6H graph- labelled/._VOOH_Akt_1st replicate_labelled.tiff
- Figure 1 - Figure supplement 6- source data 2/Blots used for Figure 1 - Figure Supplement 6H graph- labelled/VOOH_pAkt_1st replicate_labelled.tiff
- __MACOSX/Figure 1 - Figure supplement 6- source data 2/Blots used for Figure 1 - Figure Supplement 6H graph- labelled/._VOOH_pAkt_1st replicate_labelled.tiff
- Figure 1 - Figure supplement 6- source data 2/Figure 1 - Figure Supplement 6H representative blots - labelled/VOOH_Akt_1st replicate_labelled.tiff
- __MACOSX/Figure 1 - Figure supplement 6- source data 2/Figure 1 - Figure Supplement 6H representative blots - labelled/._VOOH_Akt_1st replicate_labelled.tiff
- Figure 1 - Figure supplement 6- source data 2/Figure 1 - Figure Supplement 6H representative blots - labelled/VOOH_pAkt_1st replicate_labelled.tiff
- __MACOSX/Figure 1 - Figure supplement 6- source data 2/Figure 1 - Figure Supplement 6H representative blots - labelled/._VOOH_pAkt_1st replicate_labelled.tiff
