# Supplementary material for: The myocardium utilizes a platelet-derived growth factor receptor alpha (Pdgfra)–phosphoinositide 3-kinase (PI3K) signaling cascade to steer toward the midline during zebrafish heart tube formation
Source: eLife. 2023 Nov 3;12:e85930. doi: 10.7554/eLife.85930 (PMC10651176; doi:10.7554/eLife.85930)
Supplement: Figure 5—source data 2. [file elife-85930-fig5-data2.zip]

Archive with 78 entries (67 files):
- Figure 5-source data 2/
- __MACOSX/._Figure 5-source data 2
- Figure 5-source data 2/Figure 5A/
- __MACOSX/Figure 5-source data 2/._Figure 5A
- Figure 5-source data 2/Figure 5B/
- __MACOSX/Figure 5-source data 2/._Figure 5B
- Figure 5-source data 2/Figure 5A/Blots used for Figure 5A graph- labelled/
- __MACOSX/Figure 5-source data 2/Figure 5A/._Blots used for Figure 5A graph- labelled
- Figure 5-source data 2/Figure 5A/Blots used for Figure 5A graph- raw/
- __MACOSX/Figure 5-source data 2/Figure 5A/._Blots used for Figure 5A graph- raw
- Figure 5-source data 2/Figure 5A/Figure 5A representative blots- labelled/
- __MACOSX/Figure 5-source data 2/Figure 5A/._Figure 5A representative blots- labelled
- Figure 5-source data 2/Figure 5A/Figure 5A representative blots - raw/
- __MACOSX/Figure 5-source data 2/Figure 5A/._Figure 5A representative blots - raw
- Figure 5-source data 2/Figure 5B/Blots used for Figure 5B graph- labelled/
- __MACOSX/Figure 5-source data 2/Figure 5B/._Blots used for Figure 5B graph- labelled
- Figure 5-source data 2/Figure 5B/Blots used for Figure 5B graph- raw/
- __MACOSX/Figure 5-source data 2/Figure 5B/._Blots used for Figure 5B graph- raw
- Figure 5-source data 2/Figure 5B/Figure 5B representative blots- labelled/
- __MACOSX/Figure 5-source data 2/Figure 5B/._Figure 5B representative blots- labelled
- Figure 5-source data 2/Figure 5B/Figure 5B representative blots - raw/
- __MACOSX/Figure 5-source data 2/Figure 5B/._Figure 5B representative blots - raw
- Figure 5-source data 2/Figure 5A/Blots used for Figure 5A graph- labelled/pAkt_2nd replicate.jpg
- __MACOSX/Figure 5-source data 2/Figure 5A/Blots used for Figure 5A graph- labelled/._pAkt_2nd replicate.jpg
- Figure 5-source data 2/Figure 5A/Blots used for Figure 5A graph- labelled/Akt_2nd replicate.jpg
- __MACOSX/Figure 5-source data 2/Figure 5A/Blots used for Figure 5A graph- labelled/._Akt_2nd replicate.jpg
- Figure 5-source data 2/Figure 5A/Blots used for Figure 5A graph- labelled/Akt_3rd replicate.jpg
- __MACOSX/Figure 5-source data 2/Figure 5A/Blots used for Figure 5A graph- labelled/._Akt_3rd replicate.jpg
- Figure 5-source data 2/Figure 5A/Blots used for Figure 5A graph- labelled/Akt_1st replicate.jpg
- __MACOSX/Figure 5-source data 2/Figure 5A/Blots used for Figure 5A graph- labelled/._Akt_1st replicate.jpg
- Figure 5-source data 2/Figure 5A/Blots used for Figure 5A graph- labelled/pAkt_3rd replicate.jpg
- __MACOSX/Figure 5-source data 2/Figure 5A/Blots used for Figure 5A graph- labelled/._pAkt_3rd replicate.jpg
- Figure 5-source data 2/Figure 5A/Blots used for Figure 5A graph- labelled/pAkt_1st replicate.jpg
- __MACOSX/Figure 5-source data 2/Figure 5A/Blots used for Figure 5A graph- labelled/._pAkt_1st replicate.jpg
- Figure 5-source data 2/Figure 5A/Blots used for Figure 5A graph- raw/pAkt_2nd replicate.jpg
- __MACOSX/Figure 5-source data 2/Figure 5A/Blots used for Figure 5A graph- raw/._pAkt_2nd replicate.jpg
- Figure 5-source data 2/Figure 5A/Blots used for Figure 5A graph- raw/Akt_2nd replicate.jpg
- __MACOSX/Figure 5-source data 2/Figure 5A/Blots used for Figure 5A graph- raw/._Akt_2nd replicate.jpg
- Figure 5-source data 2/Figure 5A/Blots used for Figure 5A graph- raw/Akt_1st replicate.tif
- __MACOSX/Figure 5-source data 2/Figure 5A/Blots used for Figure 5A graph- raw/._Akt_1st replicate.tif
- Figure 5-source data 2/Figure 5A/Blots used for Figure 5A graph- raw/Akt_3rd replicate.tif
- __MACOSX/Figure 5-source data 2/Figure 5A/Blots used for Figure 5A graph- raw/._Akt_3rd replicate.tif
- Figure 5-source data 2/Figure 5A/Blots used for Figure 5A graph- raw/pAkt_1st replicate.tif
- __MACOSX/Figure 5-source data 2/Figure 5A/Blots used for Figure 5A graph- raw/._pAkt_1st replicate.tif
- Figure 5-source data 2/Figure 5A/Blots used for Figure 5A graph- raw/pAkt_3rd replicate.tif
- __MACOSX/Figure 5-source data 2/Figure 5A/Blots used for Figure 5A graph- raw/._pAkt_3rd replicate.tif
- Figure 5-source data 2/Figure 5A/Figure 5A representative blots- labelled/Akt.jpg
- __MACOSX/Figure 5-source data 2/Figure 5A/Figure 5A representative blots- labelled/._Akt.jpg
- Figure 5-source data 2/Figure 5A/Figure 5A representative blots- labelled/pAkt.jpg
- __MACOSX/Figure 5-source data 2/Figure 5A/Figure 5A representative blots- labelled/._pAkt.jpg
- Figure 5-source data 2/Figure 5A/Figure 5A representative blots - raw/pAkt.tif
- __MACOSX/Figure 5-source data 2/Figure 5A/Figure 5A representative blots - raw/._pAkt.tif
- Figure 5-source data 2/Figure 5A/Figure 5A representative blots - raw/Akt.tif
- __MACOSX/Figure 5-source data 2/Figure 5A/Figure 5A representative blots - raw/._Akt.tif
- Figure 5-source data 2/Figure 5B/Blots used for Figure 5B graph- labelled/Akt_2nd_3rd replicate.jpg
- __MACOSX/Figure 5-source data 2/Figure 5B/Blots used for Figure 5B graph- labelled/._Akt_2nd_3rd replicate.jpg
- Figure 5-source data 2/Figure 5B/Blots used for Figure 5B graph- labelled/Akt_1st replicate.jpg
- __MACOSX/Figure 5-source data 2/Figure 5B/Blots used for Figure 5B graph- labelled/._Akt_1st replicate.jpg
- Figure 5-source data 2/Figure 5B/Blots used for Figure 5B graph- labelled/pAkt_1st replicate.jpg
- __MACOSX/Figure 5-source data 2/Figure 5B/Blots used for Figure 5B graph- labelled/._pAkt_1st replicate.jpg
- Figure 5-source data 2/Figure 5B/Blots used for Figure 5B graph- labelled/pAkt_2nd_3rd replicate.jpg
- __MACOSX/Figure 5-source data 2/Figure 5B/Blots used for Figure 5B graph- labelled/._pAkt_2nd_3rd replicate.jpg
- Figure 5-source data 2/Figure 5B/Blots used for Figure 5B graph- raw/Akt_2nd_3rd replicate.tif
- __MACOSX/Figure 5-source data 2/Figure 5B/Blots used for Figure 5B graph- raw/._Akt_2nd_3rd replicate.tif
- Figure 5-source data 2/Figure 5B/Blots used for Figure 5B graph- raw/pAkt_1st replicate..jpg
- __MACOSX/Figure 5-source data 2/Figure 5B/Blots used for Figure 5B graph- raw/._pAkt_1st replicate..jpg
- Figure 5-source data 2/Figure 5B/Blots used for Figure 5B graph- raw/pAkt_2nd_3rd replicate.tif
- __MACOSX/Figure 5-source data 2/Figure 5B/Blots used for Figure 5B graph- raw/._pAkt_2nd_3rd replicate.tif
- Figure 5-source data 2/Figure 5B/Blots used for Figure 5B graph- raw/Akt_1st replicate.jpg
- __MACOSX/Figure 5-source data 2/Figure 5B/Blots used for Figure 5B graph- raw/._Akt_1st replicate.jpg
- Figure 5-source data 2/Figure 5B/Figure 5B representative blots- labelled/Akt.jpg
- __MACOSX/Figure 5-source data 2/Figure 5B/Figure 5B representative blots- labelled/._Akt.jpg
- Figure 5-source data 2/Figure 5B/Figure 5B representative blots- labelled/pAkt.jpg
- __MACOSX/Figure 5-source data 2/Figure 5B/Figure 5B representative blots- labelled/._pAkt.jpg
- Figure 5-source data 2/Figure 5B/Figure 5B representative blots - raw/pAkt.tif
- __MACOSX/Figure 5-source data 2/Figure 5B/Figure 5B representative blots - raw/._pAkt.tif
- Figure 5-source data 2/Figure 5B/Figure 5B representative blots - raw/Akt.tif
- __MACOSX/Figure 5-source data 2/Figure 5B/Figure 5B representative blots - raw/._Akt.tif
